# Supplementary material for: Regulation of Pleiotrophin and PTPRZ1 Expression by Hypoxia to Restrict Hypoxia-Induced Cell Migration
Source: Cancers (Basel). 2025 Apr 30;17(9):1516. doi: 10.3390/cancers17091516 (PMC12070880; doi:10.3390/cancers17091516)
Supplement: Supplementary file 1 [file cancers-17-01516-s001.zip]

Archive with 1 entries (1 files):
- cancers-3571093-supplementary.pdf
